# Supplementary material for: Comprehensive analysis of the human ESCRT-III-MIT domain interactome reveals new cofactors for cytokinetic abscission
Source: eLife. 2022 Sep 15;11:e77779. doi: 10.7554/eLife.77779 (PMC9477494; doi:10.7554/eLife.77779)
Supplement: Figure 2—figure supplement 6—source data 1. [file elife-77779-fig2-figsupp6-data1.zip]

Archive with 7 entries (7 files):
- Figure 2-figure supplement 6-source data 1/Figure 2-figure supplement 6_uncroppedblots.pdf
- Figure 2-figure supplement 6-source data 1/Figure 2-figure supplement 6A_rawimages/Flag_figure2_figuresupplement 6A.tif
- Figure 2-figure supplement 6-source data 1/Figure 2-figure supplement 6A_rawimages/IPstrepBlotMyc_figure2_figuresupplement 6A.tif
- Figure 2-figure supplement 6-source data 1/Figure 2-figure supplement 6A_rawimages/LysateBlotMyc_figure2_figuresupplement 6A.tif
- Figure 2-figure supplement 6-source data 1/Figure 2-figure supplement 6B_rawimages/Figure2_figuresupplent6B_IPOSFWBFlag.tif
- Figure 2-figure supplement 6-source data 1/Figure 2-figure supplement 6B_rawimages/Figure 2_figuresupplement 6B_LysateMyc.tif
- Figure 2-figure supplement 6-source data 1/Figure 2-figure supplement 6B_rawimages/Figure2_figuresupplent6B_IPOSFWBMyc.tif
