# Supplementary material for: Comprehensive analysis of the human ESCRT-III-MIT domain interactome reveals new cofactors for cytokinetic abscission
Source: eLife. 2022 Sep 15;11:e77779. doi: 10.7554/eLife.77779 (PMC9477494; doi:10.7554/eLife.77779)
Supplement: Figure 6—figure supplement 2—source data 1. [file elife-77779-fig6-figsupp2-data1.zip]

Archive with 4 entries (4 files):
- Figure 6-figure supplement2B source data 1/Figure6-figuresupplement-2B uncropped blots.pdf
- Figure 6-figure supplement2B source data 1/Raw images/Figure 6_figure supplement2BLysate_ProbeMyc.tif
- Figure 6-figure supplement2B source data 1/Raw images/Figure 6_figure supplementXBIPOSF_ProbeFlag.tif
- Figure 6-figure supplement2B source data 1/Raw images/Figure 6_figure supplement2BIPOSF_ProbeMyc.tif
